# Supplementary material for: Diversity of Mobile Genetic Elements in the Mitogenomes of Closely Related Fusarium culmorum and F. graminearum sensu stricto Strains and Its Implication for Diagnostic Purposes
Source: Front Microbiol. 2020 May 25;11:1002. doi: 10.3389/fmicb.2020.01002 (PMC7263005; doi:10.3389/fmicb.2020.01002)
Supplement: Supplementary file 1 [file Table_1.XLSX]

## Sheet: Arkusz1
Supplementary file 1. Characteristics of fungal strains used in this study											Location	nad1 gene				nad2 gene									nad3 gene			nad4L gene			nad5 gene			cox2 gene													cob gene
											Intron type	i1 (I)	i2 (IB)			i1 (IC2)		i2 (IC2)		i3 (IC2)		i4 (IA)			i1 (IC2)			i1 (IC1)			i1 (IB)			i1 (IC2)		i2 (IB)		i3a/b (IA)				i4 (unknown)		i5 (IC1)			iII (group II)		i1a/b (IB)
											HEG type			GIY-YIG			LAGLIDADG		LAGLIDADG		LAGLIDADG		LAGLIDADG			LAGLIDADG			LAGLIDADG			LAGLIDADG			LAGLIDADG		GIY-YIG		LAGLIDADG	LAGLIDADG	LAGLIDADG		GIY-YIG		GIY-YIG			reverse transcriptase
Strain	Fungal collection	GenBank Accession number	Species	Origin	Year of isolation	Host	Mitogenome size (bp)	Mitogenome GC content (%)	LV-uORF GC content (%)	LV-uORF size (bp)		intron size (nt)	intron size (nt)	HEG size (nt)		intron size (nt)	HEG size (nt)	intron size (nt)	HEG size (nt)	intron size (nt)	HEG size (nt)	intron size (nt)	HEG size (nt)		intron size (nt)	HEG size (nt)		intron size (nt)	HEG size (nt)		intron size (nt)	HEG size (nt)		intron size (nt)	HEG size (nt)	intron size (nt)	HEG size (nt)	intron size (nt)	HEG size (nt)	HEG size (nt)	HEG size (nt)	intron size (nt)	HEG size (nt)	intron size (nt)	HEG size (nt)		intron size (nt)	rt size (nt)	intron size (nt)
CBS_195.80	CBS-KNAW	MT036642	F. cerealis	Monserrate near Bogotà, Colombia	unknown	burnt páramo soil, alt. 3200 m.	95493	31.8	35.1	6390		306	1152	999		1406	1278	1454	1257	-	-	-	-		1444	1263		1960	909		1012	876		-	-	-	-	-	-	-	-	1770	1281	1867	1011		-	-	2635
CBS_623.85	CBS-KNAW	MT036644		Netherlands	unknown	Solanum tuberosum tuber, buried in soil	93282	31.8	33.4	4155		306	1152	999		1406	1278	1454	1257	-	-	-	-		1444	1263		1960	909		1012	876		-	-	-	-	-	-	-	-	1770	1281	1867	1011		-	-	1698
CBS_110268	CBS-KNAW	MT036645		Poland	unknown	potato	94544	31.9	34.3	6390		306	1152	999		1406	1278	1454	1257	-	-	-	-		1444	1263		1960	909		1012	876		-	-	-	-	-	-	-	-	1770	1281	1867	1011		-	-	1698
S18-34	DBNP	MT036646		Poland	2018	soybean	94424	31.9	35.0	6267		306	1152	999		1406	1278	1454	1257	-	-	-	-		1444	1263		1960	909		1012	876		-	-	-	-	-	-	-	-	1770	1281	1867	1011		-	-	1698
64722	VIZR	MT036641		Khabarovsk region, Russia	2006	wheat	92816	31.7	32.6	4659		306	1152	999		1406	1278	1454	1257	-	-	-	-		1444	1263		1960	909		1012	876		-	-	-	-	-	-	-	-	1770	1281	1867	1011		-	-	1698
41727	VIZR	MT036640		North Ossetia, Russia	2004	Cirsium	94075	31.8	34.5	5919		306	1152	999		1406	1278	1454	1257	-	-	-	-		1444	1263		1960	909		1012	876		-	-	-	-	-	-	-	-	1770	1281	1867	1011		-	-	1698
37031	VIZR	MT036639		Kharbin region, China	2003	wheat	93160	31.7	33.4	5007		306	1152	999		1406	1278	1454	1257	-	-	-	-		1444	1263		1960	909		1012	876		-	-	-	-	-	-	-	-	1770	1281	1867	1011		-	-	1698
CBS_314.73	CBS-KNAW	MT036643		New Zealand	unknown	Azalea	95372	31.8	35.0	6267		306	1152	999		1406	1278	1454	1257	-	-	-	-		1444	1263		1960	909		1012	876		-	-	-	-	-	-	-	-	1770	1281	1867	1011		-	-	2635
																																							-	-	-
CBS_173.31	CBS-KNAW	MT036664	F. culmorum	Canada	unknown	oats	103845	31.7	35.0	6390		306	1146	993		1406	1278	1455	1257	1602	1251	1632	1053		1444	1263		1951	900		1012	876		1466	846	1159	756	3360	396	567	825	-	-	1867	1011		-	-	1699
CBS_110568	CBS-KNAW	MT036667		France	unknown	wheat	103369	31.6	34.3	5919		306	1146	993		1406	1278	1455	1257	1602	1251	1632	1053		1444	1263		1951	900		1012	876		1466	846	1159	756	3360	396	567	825	-	-	1867	1011		-	-	1699
F5B	WUR-BU	MT036668		Cappelle-en-Pévèle, France	2008	wheat	106809	31.6	35.0	6390		306	1146	993		1406	1278	1455	1257	1602	1251	1632	1053		1444	1263		1951	900		1012	876		1466	846	1159	756	3360	396	567	825	1780	1359	1867	1011		-	-	1699
Gerst11	WUR-BU	MT036669		Netherlands	2011	barley	103845	31.7	35.0	6390		306	1146	993		1406	1278	1455	1257	1602	1251	1632	1053		1444	1263		1951	900		1012	876		1466	846	1159	756	3360	396	567	825	-	-	1867	1011		-	-	1699
11D1	WUR-BU	MT036648		Arnemuiden, Netherlands	2000	wheat	105024	31.6	35.0	6390		306	1146	993		1406	1278	1455	1257	1602	1251	1632	1053		1444	1263		1951	900		1012	876		1466	846	1159	756	3360	396	567	825	-	-	1867	1011		-	-	1699
MU12A	WUR-BU	MT036677		Uithuizermeden, Netherlands	2008	wheat	103845	31.7	35.0	6390		306	1146	993		1406	1278	1455	1257	1602	1251	1632	1053		1444	1263		1951	900		1012	876		1466	846	1159	756	3360	396	567	825	-	-	1867	1011		-	-	1699
CBS_256.51	CBS-KNAW	MT036665		Netherlands	unknown	soil	103373	31.6	34.3	5919		306	1146	993		1406	1278	1455	1257	1602	1251	1632	1053		1444	1263		1951	900		1012	876		1466	846	1159	756	3360	396	567	825	-	-	1867	1011		-	-	1699
60	FCCDERI	MT036651		Luxembourg	2007	wheat	103844	31.7	35.0	6390		306	1146	993		1406	1278	1455	1257	1602	1251	1632	1053		1444	1263		1951	900		1012	876		1466	846	1159	756	3360	396	567	825	-	-	1867	1011		-	-	1699
183	FCCDERI	MT036652		Luxembourg	2007	wheat	105024	31.6	35.0	6390		306	1146	993		1406	1278	1455	1257	1602	1251	1632	1053		1444	1263		1951	900		1012	876		1466	846	1159	756	3360	396	567	825	-	-	1867	1011		-	-	1699
371	FCCDERI	MT036653		Luxembourg	2007	wheat	106804	31.6	35.0	6390		306	1146	993		1406	1278	1455	1257	1602	1251	1632	1053		1444	1263		1951	900		1012	876		1466	846	1159	756	3360	396	567	825	1780	1359	1867	1011		-	-	1699
451	FCCDERI	MT036654		Luxembourg	2007	wheat	104105	31.7	35.0	6390		306	1146	993		1406	1278	1455	1257	1602	1251	1632	1053		1444	1263		1951	900		1012	876		1466	846	1159	756	3360	396	567	825	-	-	1867	1011		-	-	1699
1513	FCCDERI	MT036655		Luxembourg	2008	wheat	103845	31.7	35.0	6390		306	1146	993		1406	1278	1455	1257	1602	1251	1632	1053		1444	1263		1951	900		1012	876		1466	846	1159	756	3360	396	567	825	-	-	1867	1011		-	-	1699
1531	FCCDERI	MT036656		Luxembourg	2008	wheat	103844	31.7	35.0	6390		306	1146	993		1406	1278	1455	1257	1602	1251	1632	1053		1444	1263		1951	900		1012	876		1466	846	1159	756	3360	396	567	825	-	-	1867	1011		-	-	1699
1588	FCCDERI	MT036657		Luxembourg	unknown	unknown	103845	31.7	35.0	6390		306	1146	993		1406	1278	1455	1257	1602	1251	1632	1053		1444	1263		1951	900		1012	876		1466	846	1159	756	3360	396	567	825	-	-	1867	1011		-	-	1699
1658	FCCDERI	MT036658		Luxembourg	2008	wheat	103845	31.7	35.0	6390		306	1146	993		1406	1278	1455	1257	1602	1251	1632	1053		1444	1263		1951	900		1012	876		1466	846	1159	756	3360	396	567	825	-	-	1867	1011		-	-	1699
1695	FCCDERI	MT036659		Luxembourg	2008	wheat	103845	31.7	35.0	6390		306	1146	993		1406	1278	1455	1257	1602	1251	1632	1053		1444	1263		1951	900		1012	876		1466	846	1159	756	3360	396	567	825	-	-	1867	1011		-	-	1699
1696	FCCDERI	MT036660		Luxembourg	2008	wheat	103845	31.7	35.0	6390		306	1146	993		1406	1278	1455	1257	1602	1251	1632	1053		1444	1263		1951	900		1012	876		1466	846	1159	756	3360	396	567	825	-	-	1867	1011		-	-	1699
1701	FCCDERI	MT036661		Luxembourg	2008	wheat	105024	31.6	35.0	6390		306	1146	993		1406	1278	1455	1257	1602	1251	1632	1053		1444	1263		1951	900		1012	876		1466	846	1159	756	3360	396	567	825	-	-	1867	1011		-	-	1699
1704	FCCDERI	MT036662		Luxembourg	2008	wheat	105023	31.6	35.0	6390		306	1146	993		1406	1278	1455	1257	1602	1251	1632	1053		1444	1263		1951	900		1012	876		1466	846	1159	756	3360	396	567	825	-	-	1867	1011		-	-	1699
1711	FCCDERI	MT036663		Luxembourg	2008	wheat	105024	31.6	35.0	6390		306	1146	993		1406	1278	1455	1257	1602	1251	1632	1053		1444	1263		1951	900		1012	876		1466	846	1159	756	3360	396	567	825	-	-	1867	1011		-	-	1699
CBS_579.97	CBS-KNAW	MT036666		Denmark	unknown	chopped stems, buried in soil	103843	31.7	35.0	6390		306	1146	993		1406	1278	1455	1257	1602	1251	1632	1053		1444	1263		1951	900		1012	876		1466	846	1159	756	3360	396	567	825	-	-	1867	1011		-	-	1699
MCR321	FCCDERI	MT036674		Sardinia, Sedini, Italy	unknown	unknown	106212	31.6	34.2	5796		306	1146	993		1406	1278	1455	1257	1602	1251	1632	1053		1444	1263		1951	900		1012	876		1466	846	1159	756	3360	396	567	825	1780	1359	1867	1011		-	-	1699
MCR331	FCCDERI	MT036675		Sardninia, Porto Torres, Italy	unknown	unknown	103253	31.7	34.1	6390		306	1146	993		1406	1278	1455	1257	1602	1251	1632	1053		1444	1263		1951	900		1012	876		1466	846	1159	756	3360	396	567	825	-	-	1867	1011		-	-	1699
MCR366	FCCDERI	MT036676		Sardinia, Serramanna, Italy	unknown	unknown	106333	31.6	34.3	5919		306	1146	993		1406	1278	1455	1257	1602	1251	1632	1053		1444	1263		1951	900		1012	876		1466	846	1159	756	3360	396	567	825	1780	1359	1867	1011		-	-	1699
MCR320	FCCDERI	MT036673		Sardinia, Ussana, Italy	unknown	unknown	105153	31.6	34.4	5919		306	1146	993		1406	1278	1455	1257	1602	1251	1632	1053		1444	1263		1951	900		1012	876		1466	846	1159	756	3360	396	567	825	1780	1359	1867	1011		-	-	1699
CBS_139512	CBS-KNAW	KP827647		Poland	2003	wheat	103844	31.7	35.0	6390		306	1146	993		1406	1278	1455	1257	1602	1251	1632	1053		1444	1263		1951	900		1012	876		1466	846	1159	756	3360	396	567	825	-	-	1867	1011		-	-	1699
Z Fc 505	DPMM	MT036679		Poland	2005	potato	103844	31.7	35.0	6390		306	1146	993		1406	1278	1455	1257	1602	1251	1632	1053		1444	1263		1951	900		1012	876		1466	846	1159	756	3360	396	567	825	-	-	1867	1011		-	-	1699
16-393-z	DBNP	MT036650		Poland	2016	wheat	103844	31.7	35.0	5796		306	1146	993		1406	1278	1455	1257	1602	1251	1632	1053		1444	1263		1951	900		1012	876		1466	846	1159	756	3360	396	567	825	-	-	1867	1011		-	-	1699
16-84-z	DBNP	MT036649		Poland	2016	wheat	103844	31.7	35.0	6390		306	1146	993		1406	1278	1455	1257	1602	1251	1632	1053		1444	1263		1951	900		1012	876		1466	846	1159	756	3360	396	567	825	-	-	1867	1011		-	-	1699
PoFc 0705	DPMM	MT036678		Poland	2007	wheat	103844	31.7	35.0	6390		306	1146	993		1406	1278	1455	1257	1602	1251	1632	1053		1444	1263		1951	900		1012	876		1466	846	1159	756	3360	396	567	825	-	-	1867	1011		-	-	1699
10-5	IN	MT036647		Moscow region, Russia	2011	unknown	105438	31.6	35.0	6390		306	1146	993		1406	1278	1455	1257	1602	1251	1632	1053		1444	1263		1951	900		1012	876		1466	846	1159	756	3360	396	567	825	-	-	1867	1011		-	-	1699
KP-1136-66	ARRP	MT036670		Kirov region, Russia	1996	wheat	105625	31.7	35.0	6390		306	1146	993		1406	1278	1455	1257	1602	1251	1632	1053		1444	1263		1951	900		1012	876		1466	846	1159	756	3360	396	567	825	1780	1359	1867	1011		-	-	1699
Kz-291216	BKSU	MT036672		Kostanay region, Kazakhstan	2016	wheat	105154	31.6	34.3	5919		306	1146	993		1406	1278	1455	1257	1602	1251	1632	1053		1444	1263		1951	900		1012	876		1466	846	1159	756	3360	396	567	825	1780	1359	1867	1011		-	-	1699
Kz-200315	BKSU	MT036671		Kostanay region, Kazakhstan	2015	wheat	105152	31.6	34.3	5919		306	1146	993		1406	1278	1455	1257	1602	1251	1632	1053		1444	1263		1951	900		1012	876		1466	846	1159	756	3360	396	567	825	1780	1359	1867	1011		-	-	1699
PH-1	CBS-KNAW	MH412632	F. graminearum s.s.	USA	unknown	unknown	95638	31.8	34.3	5796		306	1146	993		1406	1278	1456	876	1603	1251	1632	1053		1444	1263		1823	1032		1012	876		1466	930	1159	879	-	-	-	-	-	-	1867	1011		-	-	-
CBS_119173	CBS-KNAW	KP966552		USA	2005	wheat	100342	31.7	34.3	5796		306	1146	993		1406	1278	1456	876	1603	1251	1632	1053		1444	1263		1980	1032		1012	876		1466	930	1159	879	-	-	-	-	1780	1359	1867	1011		-	-	1700
CBS_134070	CBS-KNAW	MT036727		Illinois, Urbana, USA	unknown	Miscanthus giganteus	94643	31.9	34.3	5796		306	1146	993		1406	1278	1456	876	1603	1251	1632	1053		1444	1263		1972	1032		1012	876		1466	930	1159	879	-	-	-	-	-	-	1867	1011		-	-	-
CBS_139514	CBS-KNAW	KP966560		Argentina	2010	barley	96167	31.8	34.3	5796		306	1146	993		1406	1278	1456	876	1603	1251	1632	1053		1444	1263		1972	1032		1012	876		1466	930	1159	879	-	-	-	-	-	-	1867	1011		-	-	-
CBS_139513	CBS-KNAW	KP966561		Argentina	2011	barley	95041	31.9	34.3	5796		306	1146	993		1406	1278	1456	876	1603	1251	1632	1053		1444	1263		1988	1032		1012	876		1466	930	-	-	-	-	-	-	-	-	1867	1011		-	-	-
119-12	WUR-BU	MT036707		San Cayetano, Argentina	2012	barley	93781	31.8	32.3	4536		306	1146	993		1406	1278	1456	876	1603	1251	1632	1053		1444	1263		1988	1032		1012	876		1466	930	-	-	-	-	-	-	-	-	1867	1011		-	-	-
114-2	WUR-BU	MT036706		Lobería, Argentina	2012	barley	96195	31.8	34.3	5796		306	1146	993		1406	1278	1456	876	1603	1251	1632	1053		1444	1263		1988	1032		1012	876		1466	930	1159	879	-	-	-	-	-	-	1867	1011		-	-	-
87-7	WUR-BU	MT036705		Azul, Argentina	2011	barley	95036	31.9	34.3	5796		306	1146	993		1406	1278	1456	876	1603	1251	1632	1053		1444	1263		1988	1032		1012	876		1466	930	-	-	-	-	-	-	-	-	1867	1011		-	-	-
23-4	WUR-BU	MT036702		T.Lauquen, Argentina	2011	barley	95423	31.8	34.3	5796		306	1146	993		1406	1278	1456	876	1603	1251	1632	1053		1444	1263		1823	1032		1012	876		1466	930	1159	879	-	-	-	-	-	-	1867	1011		-	-	-
INRA-156	WUR-BU	BK010541		France	2001	wheat	101424	31.9	34.3	5796		306	1146	993		1406	1278	1456	876	1603	1251	1632	1053		1444	1263		1972	1032		1012	876		1466	930	1147	873	-	-	-	-	-	-	1867	1011		2405	2286	1700
C10a	WUR-BU	MT036725		Chartres, France	2002	wheat	99072	31.7	34.3	5796		306	1146	993		1406	1278	1456	876	1603	1251	1632	1053		1444	1263		1988	1032		1012	876		1466	930	1159	879	-	-	-	-	-	-	1867	1011		-	-	1700
F1B	WUR-BU	MT036730		Cappelle-en-Pévèle, France	2008	wheat	97894	31.8	34.3	5796		306	1146	993		1406	1278	1456	876	1603	1251	1632	1053		1444	1263		1988	1032		1012	876		1466	930	1159	879	-	-	-	-	-	-	1867	1011		-	-	1700
C10b	WUR-BU	MT036726		Chartres, France	2002	wheat	99073	31.7	34.3	5796		306	1146	993		1406	1278	1456	876	1603	1251	1632	1053		1444	1263		1988	1032		1012	876		1466	930	1159	879	-	-	-	-	-	-	1867	1011		-	-	1700
Fr10a3	WUR-BU	MT036734		Lectoure, France	2007	wheat	96194	31.8	34.3	5796		306	1146	993		1406	1278	1456	876	1603	1251	1632	1053		1444	1263		1988	1032		1012	876		1466	930	1159	879	-	-	-	-	-	-	1867	1011		-	-	-
Fr1b2	WUR-BU	MT036733		Lectoure, France	2007	wheat	97895	31.8	34.3	5796		306	1146	993		1406	1278	1456	876	1603	1251	1632	1053		1444	1263		1988	1032		1012	876		1466	930	1159	879	-	-	-	-	-	-	1867	1011		-	-	1700
L14b	WUR-BU	MT036747		Lieu, France	2002	wheat	96202	31.8	34.3	5796		306	1146	993		1406	1278	1456	876	1603	1251	1632	1053		1444	1263		1988	1032		1012	876		1466	930	1159	879	-	-	-	-	-	-	1867	1011		-	-	-
S5A	WUR-BU	MT036755		Cappelle-en-Pévèle, France	2008	wheat	96195	31.8	34.3	5796		306	1146	993		1406	1278	1456	876	1603	1251	1632	1053		1444	1263		1988	1032		1012	876		1466	930	1159	879	-	-	-	-	-	-	1867	1011		-	-	-
S8A	WUR-BU	MT036756		Cappelle-en-Pévèle, France	2008	wheat	96195	31.8	34.3	5796		306	1146	993		1406	1278	1456	876	1603	1251	1632	1053		1444	1263		1988	1032		1012	876		1466	930	1159	879	-	-	-	-	-	-	1867	1011		-	-	-
INRA-159	WUR-BU	BK010542		France	2001	wheat	96199	31.8	34.3	5796		306	1146	993		1406	1278	1456	876	1603	1251	1632	1053		1444	1263		1988	1032		1012	876		1466	930	1159	879	-	-	-	-	-	-	1867	1011		-	-	-
INRA-164	WUR-BU	BK010543		France	2002	wheat	99678	31.8	34.3	5796		306	1146	993		1406	1278	1456	876	1603	1251	1632	1053		1444	1263		1988	1032		1012	876		1466	930	1159	879	-	-	-	-	1780	1359	1867	1011		-	-	1700
INRA-171	WUR-BU	BK010544		France	2001	wheat	96199	31.8	34.3	5796		306	1146	993		1406	1278	1456	876	1603	1251	1632	1053		1444	1263		1988	1032		1012	876		1466	930	1159	879	-	-	-	-	-	-	1867	1011		-	-	-
INRA-181	WUR-BU	BK010545		France	2002	wheat	96187	31.8	34.3	5796		306	1146	993		1406	1278	1456	876	1603	1251	1632	1053		1444	1263		1988	1032		1012	876		1466	930	1159	879	-	-	-	-	-	-	1867	1011		-	-	-
CBS_128539	CBS-KNAW	KP966556		Belgium	2007	wheat	95034	31.9	34.3	5796		306	1146	993		1406	1278	1456	876	1603	1251	1632	1053		1444	1263		1988	1032		1012	876		1466	930	-	-	-	-	-	-	-	-	1867	1011		-	-	-
Fg820	WUR-BU	MT036680		Zuid Flevoland, Netherlands	1999	wheat	96742	31.8	34.3	5796		306	1146	993		1406	1278	1456	876	1603	1251	1632	1053		1444	1263		1988	1032		1012	876		1466	930	-	-	-	-	-	-	-	-	1867	1011		-	-	1699
10F1	WUR-BU	MT036693		Schoondijke, Netherlands	2000	wheat	97904	31.8	34.3	5796		306	1146	993		1406	1278	1456	876	1603	1251	1632	1053		1444	1263		1988	1032		1012	876		1466	930	1159	879	-	-	-	-	-	-	1867	1011		-	-	1700
14C1	WUR-BU	MT036694		Hank, Netherlands	2000	wheat	95044	31.9	34.3	5796		306	1146	993		1406	1278	1456	876	1603	1251	1632	1053		1444	1263		1988	1032		1012	876		1466	930	-	-	-	-	-	-	-	-	1867	1011		-	-	-
71E1	WUR-BU	MT036703		Nagele, Netherlands	2001	wheat	95003	31.8	34.3	5796		306	1146	993		1406	1278	1456	876	1603	1251	1632	1053		1444	1263		1972	1032		1012	876		1466	930	-	-	-	-	-	-	-	-	1867	1011		-	-	-
79E1	WUR-BU	MT036704		Nieuw Beerta, Netherlands	2001	wheat	95003	31.8	34.3	5796		306	1146	993		1406	1278	1456	876	1603	1251	1632	1053		1444	1263		1972	1032		1012	876		1466	930	-	-	-	-	-	-	-	-	1867	1011		-	-	-
AGV0002B	WUR-BU	MT036724		Lelystad, Netherlands	2008	wheat	97971	31.8	34.3	5796		306	1146	993		1406	1278	1456	876	1603	1251	1632	1053		1444	1263		1988	1032		1012	876		1466	930	1159	879	-	-	-	-	1780	1359	1867	1011		-	-	-
HZ26A	WUR-BU	MT036739		Zeewolde, Netherlands	2008	wheat	97874	31.7	34.3	5796		306	1146	993		1406	1278	1456	876	1603	1251	1632	1053		1444	1263		1972	1032		1012	876		1466	930	-	-	-	-	-	-	-	-	1867	1011		-	-	1699
RH14A	WUR-BU	MT036754		Colijnsplaat, Netherlands	2008	wheat	97965	31.8	34.3	5796		306	1146	993		1406	1278	1456	876	1603	1251	1632	1053		1444	1263		1988	1032		1012	876		1466	930	1159	879	-	-	-	-	1770	1359	1867	1011		-	-	-
09-03a	FCCDERI	MT036687		Luxembourg	2009	wheat	94935	31.7	32.3	4536		306	1146	993		1406	1278	1456	876	1603	1251	1632	1053		1444	1263		1988	1032		1012	876		1466	930	1159	879	-	-	-	-	-	-	1867	1011		-	-	-
09-04a	FCCDERI	MT036688		Luxembourg	2009	wheat	96195	31.8	34.3	5796		306	1146	993		1406	1278	1456	876	1603	1251	1632	1053		1444	1263		1988	1032		1012	876		1466	930	1159	879	-	-	-	-	-	-	1867	1011		-	-	-
09-05a	FCCDERI	MT036689		Luxembourg	2009	wheat	96195	31.8	34.3	5796		306	1146	993		1406	1278	1456	876	1603	1251	1632	1053		1444	1263		1988	1032		1012	876		1466	930	1159	879	-	-	-	-	-	-	1867	1011		-	-	-
09-21a	FCCDERI	MT036691		Luxembourg	2009	wheat	97975	31.8	34.3	5796		306	1146	993		1406	1278	1456	876	1603	1251	1632	1053		1444	1263		1988	1032		1012	876		1466	930	1159	879	-	-	-	-	1780	1359	1867	1011		-	-	-
09-53b	FCCDERI	MT036692		Luxembourg	2009	wheat	96743	31.8	34.3	5796		306	1146	993		1406	1278	1456	876	1603	1251	1632	1053		1444	1263		1988	1032		1012	876		1466	930	-	-	-	-	-	-	-	-	1867	1011		-	-	1700
09-13a	FCCDERI	MT036690		Luxembourg	2009	wheat	96191	31.8	34.3	5796		306	1146	993		1406	1278	1456	876	1603	1251	1632	1053		1444	1263		1988	1032		1012	876		1466	930	1159	879	-	-	-	-	-	-	1867	1011		-	-	-
237	FCCDERI	MT036711		Luxembourg	2007	wheat	94996	31.7	32.3	4536		306	1146	993		1406	1278	1456	876	1603	1251	1632	1053		1444	1263		1988	1032		1012	876		1466	930	1159	879	-	-	-	-	-	-	1867	1011		-	-	-
321	FCCDERI	MT036712		Luxembourg	2007	wheat	95484	31.7	32.3	4536		306	1146	993		1406	1278	1456	876	1603	1251	1632	1053		1444	1263		1988	1032		1012	876		1466	930	-	-	-	-	-	-	-	-	1867	1011		-	-	1700
630	FCCDERI	MT036717		Luxembourg	2007	wheat	96195	31.8	34.3	4536		306	1146	993		1406	1278	1456	876	1603	1251	1632	1053		1444	1263		1988	1032		1012	876		1466	930	1159	879	-	-	-	-	-	-	1867	1011		-	-	-
FG 3211	WUR-BU	MT036732		Germany	1992	wheat	100861	31.7	34.3	5796		306	1146	993		1406	1278	1456	876	1603	1251	1632	1053		1444	1263		1988	1032		1012	876		1466	930	1159	879	-	-	-	-	1780	1359	1867	1011		-	-	1700
FG 08	WUR-BU	MT036731		Bad Schonborn, Germany	1987	rye	97894	31.8	34.3	5796		306	1146	993		1406	1278	1456	876	1603	1251	1632	1053		1444	1263		1988	1032		1012	876		1466	930	1159	879	-	-	-	-	-	-	1867	1011		-	-	1700
CS10007	WUR-BU	MT036729		Dedenbach, Germany	2007	wheat	97428	31.8	34.3	5796		306	1146	993		1406	1278	1456	876	1603	1251	1634	1053		1444	1263		1823	1032		1012	876		1466	930	1159	879	-	-	-	-	-	-	1867	1011		-	-	-
CS9907	WUR-BU	MT036728		Dedenbach, Germany	2007	wheat	97975	31.8	34.3	5796		306	1146	993		1406	1278	1456	876	1603	1251	1632	1053		1444	1263		1988	1032		1012	876		1466	930	1159	879	-	-	-	-	1780	1359	1867	1011		-	-	-
GER_4527b	WUR-BU	MT036738		Germany	1987	unknown	96193	31.8	34.3	5796		306	1146	993		1406	1278	1456	876	1603	1251	1632	1053		1444	1263		1988	1032		1012	876		1466	930	1159	879	-	-	-	-	-	-	1867	1011		-	-	-
GER_37	WUR-BU	MT036736		Germany	1994	unknown	100861	31.7	34.3	5796		306	1146	993		1406	1278	1456	876	1603	1251	1632	1053		1444	1263		1988	1032		1012	876		1466	930	1159	879	-	-	-	-	1780	1359	1867	1011		-	-	1700
GER 74b	WUR-BU	MT036737		Germany	2004	unknown	95032	31.9	34.3	5796		306	1146	993		1406	1278	1456	876	1603	1251	1632	1053		1444	1263		1988	1032		1012	876		1466	930	-	-	-	-	-	-	-	-	1867	1011		-	-	-
GER 8-8	ARIPP	MT036735		Germany	1998	wheat	94644	31.9	34.3	5796		306	1146	993		1406	1278	1456	876	1603	1251	1632	1053		1444	1263		1988	1032		1012	876		1466	930	-	-	-	-	-	-	-	-	1867	1011		-	-	-
N61	DBNP	MT036684		Germany	2016	wheat	96195	31.8	34.3	5796		306	1146	993		1406	1278	1456	876	1603	1251	1632	1053		1444	1263		1988	1032		1012	876		1466	930	1159	879	-	-	-	-	-	-	1867	1011		-	-	-
N51	DBNP	MT036683		Germany	2016	wheat	96162	31.8	34.3	5796		306	1146	993		1406	1278	1456	876	1603	1251	1632	1053		1444	1263		1972	1032		1012	876		1466	930	1159	879	-	-	-	-	-	-	1867	1011		-	-	-
N21	DBNP	MT036681		Germany	2016	wheat	97876	31.8	34.3	5796		306	1146	993		1406	1278	1456	876	1603	1251	1632	1053		1444	1263		1988	1032		1012	876		1466	930	1147	873	-	-	-	-	-	-	1867	1011		-	-	1700
N10 2	DBNP	MT036753		Germany	2016	wheat	95043	31.9	34.3	5796		306	1146	993		1406	1278	1456	876	1603	1251	1632	1053		1444	1263		1988	1032		1012	876		1466	930	-	-	-	-	-	-	-	-	1867	1011		-	-	-
N10 1	DBNP	MT036752		Germany	2016	wheat	99072	31.9	34.3	5796		306	1146	993		1406	1278	1456	876	1603	1251	1632	1053		1444	1263		1988	1032		1012	876		1466	930	1159	879	-	-	-	-	-	-	1867	1011		-	-	1700
N7 1	DBNP	MT036750		Germany	2016	wheat	97364	31.8	34.3	5796		306	1146	993		1406	1278	1456	876	1603	1251	1632	1053		1444	1263		1988	1032		1012	876		1466	930	1159	879	-	-	-	-	-	-	1867	1011		-	-	-
N8 2	DBNP	MT036751		Germany	2016	wheat	97903	31.8	34.3	5796		306	1146	993		1406	1278	1456	876	1603	1251	1632	1053		1444	1263		1988	1032		1012	876		1466	930	1159	879	-	-	-	-	-	-	1867	1011		-	-	1700
N6 2	DBNP	MT036749		Germany	2016	wheat	95036	31.9	34.3	5796		306	1146	993		1406	1278	1456	876	1603	1251	1632	1053		1444	1263		1988	1032		1012	876		1466	930	-	-	-	-	-	-	-	-	1867	1011		-	-	-
N4 2	DBNP	MT036682		Germany	2016	wheat	95037	31.9	34.3	5796		306	1146	993		1406	1278	1456	876	1603	1251	1632	1053		1444	1263		1988	1032		1012	876		1466	930	-	-	-	-	-	-	-	-	1867	1011		-	-	-
N4 1	DBNP	MT036748		Germany	2016	wheat	96203	31.9	34.3	5796		306	1146	993		1406	1278	1456	876	1603	1251	1632	1053		1444	1263		1988	1032		1012	876		1466	930	1159	879	-	-	-	-	-	-	1867	1011		-	-	-
04501	DBNP	MT036721		Poland	2004	wheat	95800	31.8	34.3	5796		306	1146	993		1406	1278	1456	876	1603	1251	1632	1053		1444	1263		1972	1032		1012	876		1466	930	1159	879	-	-	-	-	-	-	1867	1011		-	-	-
04431	DBNP	MT036720		Poland	2004	wheat	99150	31.8	34.3	5796		306	1146	993		1406	1278	1456	876	1603	1251	1632	1053		1444	1263		1988	1032		1012	876		1466	930	1159	879	-	-	-	-	1780	1359	1867	1011		-	-	-
04286	DBNP	MT036719		Poland	2004	wheat	99110	31.8	34.3	5757		306	1146	993		1406	1278	1456	876	1603	1251	1632	1053		1444	1263		1988	1032		1012	876		1466	930	1159	879	-	-	-	-	1780	1359	1867	1011		-	-	-
0359	DBNP	MT036715		Poland	2003	wheat	95004	31.8	34.3	5796		306	1146	993		1406	1278	1456	876	1603	1251	1632	1053		1444	1263		1972	1032		1012	876		1466	930	-	-	-	-	-	-	-	-	1867	1011		-	-	-
16-521-z	DBNP	MT036700		Poland	2016	wheat	96174	31.8	34.3	5796		306	1146	993		1406	1278	1456	876	1603	1251	1632	1053		1444	1263		1988	1032		1012	876		1466	930	-	-	-	-	-	-	-	-	1867	1011		-	-	-
16-462-z	DBNP	MT036699		Poland	2016	wheat	97889	31.9	32.3	4536		306	1146	993		1406	1278	1456	876	1603	1251	1632	1053		1444	1263		1988	1032		1012	876		1466	930	1159	879	-	-	-	-	-	-	1867	1011		2405	2286	-
03132	DBNP	MT036718		Poland	2003	wheat	95043	31.9	34.3	5796		306	1146	993		1406	1278	1456	876	1603	1251	1632	1053		1444	1263		1988	1032		1012	876		1466	930	-	-	-	-	-	-	-	-	1867	1011		-	-	-
16-43-tp	DBNP	MT036696		Poland	2016	wheat	99072	31.7	34.3	5796		306	1146	993		1406	1278	1456	876	1603	1251	1632	1053		1444	1263		1988	1032		1012	876		1466	930	1159	879	-	-	-	-	-	-	1867	1011		-	-	1700
16-92-z	DBNP	MT036697		Poland	2016	wheat	95036	31.9	34.3	5796		306	1146	993		1406	1278	1456	876	1603	1251	1632	1053		1444	1263		1988	1032		1012	876		1466	930	-	-	-	-	-	-	-	-	1867	1011		-	-	-
16-21-z	DBNP	MT036695		Poland	2016	wheat	97901	31.8	34.3	5796		306	1146	993		1406	1278	1456	876	1603	1251	1632	1053		1444	1263		1988	1032		1012	876		1466	930	1159	879	-	-	-	-	-	-	1867	1011		-	-	1700
16-390-z	DBNP	MT036698		Poland	2016	wheat	95035	31.9	34.3	5796		306	1146	993		1406	1278	1456	876	1603	1251	1632	1053		1444	1263		1988	1032		1012	876		1466	930	-	-	-	-	-	-	-	-	1867	1011		-	-	-
CBS138561	CBS-KNAW	KP966557		Poland	2010	wheat	99062	31.7	34.3	5796		306	1146	993		1406	1278	1456	876	1603	1251	1632	1053		1444	1263		1988	1032		1012	876		1466	930	1159	879	-	-	-	-	-	-	1867	1011		-	-	1700
CBS138562	CBS-KNAW	KP966558		Poland	2010	wheat	99068	31.7	34.3	5796		306	1146	993		1406	1278	1456	876	1603	1251	1632	1053		1444	1263		1988	1032		1012	876		1466	930	1159	879	-	-	-	-	-	-	1867	1011		-	-	1700
CBS138563	CBS-KNAW	KP966559		Poland	2003	wheat	95035	31.9	34.3	5796		306	1146	993		1406	1278	1456	876	1603	1251	1632	1053		1444	1263		1988	1032		1012	876		1466	930	-	-	-	-	-	-	-	-	1867	1011		-	-	-
ITA 1601	FCCDERI	MT036744		Italy	2001	unknown	97357	31.8	34.3	5796		306	1146	993		1406	1278	1456	876	1603	1251	1632	1053		1444	1263		1988	1032		1012	876		1466	930	1159	879	-	-	-	-	-	-	1867	1011		-	-	-
ITA 593	FCCDERI	MT036742		Italy	1994	unknown	96204	31.9	34.3	5796		306	1146	993		1406	1278	1456	876	1603	1251	1632	1053		1444	1263		1988	1032		1012	876		1466	930	1159	879	-	-	-	-	-	-	1867	1011		-	-	-
ITA 1606	FCCDERI	MT036745		Italy	2001	unknown	94944	31.7	32.3	4536		306	1146	993		1406	1278	1456	876	1603	1251	1632	1053		1444	1263		1988	1032		1012	876		1466	930	1159	879	-	-	-	-	-	-	1867	1011		-	-	-
ITA 285	FCCDERI	MT036741		Italy	1993	unknown	96105	31.8	34.3	5796		306	1146	993		1406	1278	1456	876	1603	1251	1632	1053		1444	1263		1972	1032		1012	876		1466	930	1159	879	-	-	-	-	-	-	1867	1011		-	-	-
ITA 202	FCCDERI	MT036740		Italy	1993	unknown	97901	31.8	34.3	5796		306	1146	993		1406	1278	1456	876	1603	1251	1632	1053		1444	1263		1988	1032		1012	876		1466	930	1159	879	-	-	-	-	-	-	1867	1011		-	-	1699
ITA 1377	FCCDERI	MT036743		Italy	1997	unknown	96204	31.8	34.3	5796		306	1146	993		1406	1278	1456	876	1603	1251	1632	1053		1444	1263		1988	1032		1012	876		1466	930	1159	879	-	-	-	-	-	-	1867	1011		-	-	-
CBS123688	CBS-KNAW	KP966555		Sweden	unknown	oats	96134	31.8	34.3	5796		306	1146	993		1406	1278	1456	876	1603	1251	1632	1053		1444	1263		1988	1032		1012	876		1466	930	1159	879	-	-	-	-	-	-	1867	1011		-	-	-
St-6	ARRP	MT036757		Stavropol region, Russia	2015	wheat	95013	31.9	34.3	5796		306	1146	993		1406	1278	1456	876	1603	1251	1632	1053		1444	1263		1972	1032		1012	876		1466	930	-	-	-	-	-	-	-	-	1867	1011		-	-	-
335-2P	ARRP	MT036713		Krasnodar region, Russia	2015	wheat	95009	31.8	34.3	5796		306	1146	993		1406	1278	1456	876	1603	1251	1632	1053		1444	1263		1972	1032		1012	876		1466	930	-	-	-	-	-	-	-	-	1867	1011		-	-	-
336-3B	ARRP	MT036714		Stavropol region, Russia	2015	wheat	95041	31.9	34.3	5796		306	1146	993		1406	1278	1456	876	1603	1251	1632	1053		1444	1263		1988	1032		1012	876		1466	930	-	-	-	-	-	-	-	-	1867	1011		-	-	-
58918	VIZR	MT036722		Krasnodar region, Russia	2015	wheat	95028	31.9	34.3	5796		306	1146	993		1406	1278	1456	876	1603	1251	1632	1053		1444	1263		1988	1032		1012	876		1466	930	-	-	-	-	-	-	-	-	1867	1011		-	-	-
433-2	ARRP	MT036716		Kabardino-Balkaria, Russia	2014	wheat	95034	31.9	34.3	5796		306	1146	993		1406	1278	1456	876	1603	1251	1632	1053		1444	1263		1988	1032		1012	876		1466	930	-	-	-	-	-	-	-	-	1867	1011		-	-	-
Kr 275-1	ARRP	MT036746		Krasnodar region, Russia	2014	wheat	93743	31.8	32.3	4536		306	1146	993		1406	1278	1456	876	1603	1251	1632	1053		1444	1263		1988	1032		1012	876		1466	930	-	-	-	-	-	-	-	-	1867	1011		-	-	-
2t 275-1	ARRP	MT036685		Krasnodar region, Russia	2014	wheat	95042	31.9	34.3	5796		306	1146	993		1406	1278	1456	876	1603	1251	1632	1053		1444	1263		1988	1032		1012	876		1466	930	-	-	-	-	-	-	-	-	1867	1011		-	-	-
3-2	IN	MT036686		Moscow region, Russia	2014	unknown	96704	31.8	34.3	4536		306	1146	993		1406	1278	1456	876	1603	1251	1632	1053		1444	1263		1972	1032		1012	876		1466	930	-	-	-	-	-	-	-	-	1867	1011		-	-	1700
177-5	IN	MT036708		Moscow region, Russia	2014	unknown	94942	31.7	32.3	4536		306	1146	993		1406	1278	1456	876	1603	1251	1632	1053		1444	1263		1988	1032		1012	876		1466	930	1159	879	-	-	-	-	-	-	1867	1011		-	-	-
178-7	IN	MT036709		Moscow region, Russia	2014	unknown	95004	31.8	34.3	5796		306	1146	993		1406	1278	1456	876	1603	1251	1632	1053		1444	1263		1972	1032		1012	876		1466	930	-	-	-	-	-	-	-	-	1867	1011		-	-	-
17-98	IN	MT036701		Moscow region, Russia	2014	wheat	95005	31.8	34.3	5796		306	1146	993		1406	1278	1456	876	1603	1251	1632	1053		1444	1263		1972	1032		1012	876		1466	930	-	-	-	-	-	-	-	-	1867	1011		-	-	-
187-2	IN	MT036710		Moscow region, Russia	2014	wheat	96203	31.8	34.3	5796		306	1146	993		1406	1278	1456	876	1603	1251	1632	1053		1444	1263		1988	1032		1012	876		1466	930	1159	879	-	-	-	-	-	-	1867	1011		-	-	-
70725	VIZR	MT036723		North Ossetia, Russia	2004	wheat	93933	31.8	34.3	5796		306	1146	993		1406	1278	1456	876	1603	1251	1632	1053		1444	1263		1988	1032		1012	876		1466	930	-	-	-	-	-	-	-	-	1867	1011		-	-	-
CBS110263	CBS-KNAW	KP966551		Iran	1968	corn	97364	31.8	34.3	5796		306	1146	993		1406	1278	1456	876	1603	1251	1632	1053		1444	1263		1988	1032		1012	876		1466	930	1159	879	-	-	-	-	-	-	1867	1011		-	-	-
HN9-1	WUR-BU	BK010539		China	2002	wheat	96307	31.8	34.3	5796		306	1146	993		1406	1278	1456	876	1603	1251	1632	1053		1444	1263		1972	1032		1012	876		1466	930	-	-	-	-	-	-	-	-	1867	1011		-	-	1699
HN-Z6	WUR-BU	BK010540		China	2012	wheat	97767	31.8	34.3	5796		306	1146	993		1406	1278	1456	876	1603	1251	1632	1053		1444	1263		1988	1032		1012	876		1466	930	1146	870	1994	1515	-	-	-	-	1867	1011		-	-	-
YL-1	WUR-BU	BK010547		China	2012	wheat	97996	31.8	34.3	5796		306	1146	993		1406	1278	1456	876	1603	1251	1632	1053		1444	1263		1988	1032		1012	876		1466	930	1159	879	-	-	-	-	1780	1359	1867	1011		-	-	-
CBS119799	CBS-KNAW	KP966553		South Africa	1987	wheat	96005	31.8	34.3	5796		306	1146	993		1406	1278	1456	876	1603	1251	1632	1053		1444	1263		1972	1032		1012	876		1466	930	1159	879	-	-	-	-	-	-	1867	1011		-	-	-
CBS119800	CBS-KNAW	KP966554		South Africa	1990	corn	97462	31.8	34.3	5796		306	1146	993		1406	1278	1456	876	1603	1251	1632	1053		1444	1263		1972	1032		1012	876		1466	930	1159	879	-	-	-	-	-	-	1867	1011		-	-	1700
CS3005	WUR-BU	BK010538		Australia	2001	barley	93560	32.0	34.3	5796		306	1146	993		1406	1278	1456	876	1603	1251	-	-		1444	1263		1972	1032		1012	876		1466	930	-	-	-	-	-	-	1770	1359	1867	1011		-	-	-
CBS_185.32	CBS-KNAW	KP966550		unknown	1932	corn	96300	31.8	34.3	5796		306	1146	993		1406	1278	1456	876	1603	1251	1632	1053		1444	1263		1972	1032		1012	876		1466	930	-	-	-	-	-	-	-	-	1867	1011		-	-	1699
CBS_104.09	CBS-KNAW	KR011238		unknown	1909	unknown	97460	31.8	34.3	5796		306	1146	993		1406	1278	1456	876	1603	1251	1632	1053		1444	1263		1972	1032		1012	876		1466	930	1159	879	-	-	-	-	-	-	1867	1011		-	-	1700
CS3220	WUR-BU	MT036637	F. pseudograminearum	Liverpool plains, New South, Australia	unknown	wheat	110525	31.6	34.4	5919		306	1152	999		1406	1278	1489	1257	1617	1251	1657	1026		1444	1263		1960	909		1012	876		-	-	-	-	-	-	-	-	1770	1281	1867	1011		-	-	2653
CS3427	WUR-BU	MT036638		Wilga Downs, Queensland, Australia	unknown	wheat	110525	31.6	34.4	5919		306	1152	999		1406	1278	1489	1257	1617	1251	1657	1026		1444	1263		1960	909		1012	876		-	-	-	-	-	-	-	-	1770	1281	1867	1011		-	-	2653
CS3096	WUR-BU	MT036636		Northern New South Wales, Australia	2001	wheat	110525	31.6	34.4	5919		306	1152	999		1406	1278	1489	1257	1617	1251	1657	1026		1444	1263		1960	909		1012	876		-	-	-	-	-	-	-	-	1770	1281	1867	1011		-	-	2653
CBS 109956	CBS-KNAW	MT036635		New South Wales, Australia	1980	barley	110526	31.6	34.4	5919		306	1152	999		1406	1278	1489	1257	1617	1251	1657	1026		1444	1263		1960	909		1012	876		-	-	-	-	-	-	-	-	1770	1281	1867	1011		-	-	2653
	ARRP - All-Russian Research Institute of Phytopathology, Bolshie Vyazyomy (Moscow, Russia)
	VIZR - All-Russian Institute of Plant Protection (St.-Petersburg, Russia)
	BKSU - Baitursynov Kostanay State University (Kostanay, Kazakhstan)
	CBS-KNAW - Westerdijk Fungal Biodiversity Institute (Utrecht, The Netherlands)
	DPMM - Department of Phytopathology and Molecular Mycology of the University of Technology and Life Sciences (Bydgoszcz, Poland).
	DBNP - Department of Botany and Nature Protection of the University of Warmia and Mazury in Olsztyn (Olsztyn, Poland).
	FCCDERI - Fungal Culture Collection of the Department Environmental Research and Innovation of the Luxembourg Institute of Science and Technology (Luxembourg)
	IN - Institute of Nutrition (Moscow, Russia)
	WUR-BU - WUR-BU Biointeraction and Plant Health working collection (Wageningen University & Research, Wageningen, The Netherlands)
[truncated: 70 more columns]
